# Supplementary material for: Novel method for modified interlaminar approach using contralateral oblique view: A technical suggestion
Source: PLoS One. 2021 Jan 6;16(1):e0244992. doi: 10.1371/journal.pone.0244992 (PMC7787445; doi:10.1371/journal.pone.0244992)
Supplement: S1 File — (XLSX) [file pone.0244992.s001.xlsx]

## Sheet: Sheet1
sex	age	direction	level 1:L3-4 2: L4-5. 3: L5-ㄴ1	ventral 1: ventral 2: fail	side 1: side 2: none	diagnosis 1: bulging 2: HNP 3: stenosis 4: FBSS
1	32	1	1	1	2	2
2	66	2	3	1	2	4
1	73	1	2	1	2	2
2	79	1	3	2	2	1
1	69	2	2	1	2	1
1	79	1	3	1	2	3
2	32	1	3	1	2	2
1	76	2	3	1	2	2
1	52	1	3	1	2	2
2	83	1	2	2	2	3
2	80	2	3	1	2	1
1	67	1	3	1	2	2
2	47	2	2	1	2	1
2	57	1	3	1	2	2
2	60	2	2	1	2	3
1	33	1	3	1	2	1
1	48	2	2	1	2	1
1	55	2	3	1	2	2
2	36	1	2	1	2	1
2	62	2	3	1	2	1
1	77	1	3	1	2	2
2	66	1	3	1	2	4
2	56	1	1	1	2	2
1	62	2	2	1	2	2
2	77	1	2	1	2	3
1	85	1	3	1	2	3
1	36	2	2	1	2	2
1	60	1	3	1	2	1
2	60	2	3	1	2	3
